# Supplementary material for: Mucoepidermoid Carcinoma of the Salivary Gland: Demographics and Comparative Analysis in U.S. Children and Adults with Future Perspective of Management
Source: Cancers (Basel). 2022 Dec 30;15(1):250. doi: 10.3390/cancers15010250 (PMC9818327; doi:10.3390/cancers15010250)
Supplement: Supplementary file 1 [file cancers-15-00250-s001.zip]

Archive with 1 entries (1 files):
- cancers-2090141-supplementary.pdf
